# Supplementary material for: Respiratory microbiome-host interaction on lung carcinogenesis, immunity, and immunotherapy
Source: Front Immunol. 2025 Nov 28;16:1676302. doi: 10.3389/fimmu.2025.1676302 (PMC12698595; doi:10.3389/fimmu.2025.1676302)
Supplement: Supplementary file 1 [file Table1.xlsx]

## Sheet: Sheet1
Table 1
Studies investigating the composition of the microbiome in different sample types obtained from patients with NSCLC
Sample Type	Author Year[Ref]	Sample Size	Analytic Method	Microbiome Findings	Major Findings
Saliva, BAL, nasal, gastric	Bassis et al. 2015[16]	28 patients	16S rRNA sequencing, qPCR	The lungs selectively eliminate Prevotella bacteria from the upper airways.	Microaspiration likely common; lung microbiome overlaps with oral but not nasal microbiota
Saliva	Vogtmann et al. 2022[17]	1306 patients	16S rRNA sequencing	Higher alpha diversity associated with lower lung cancer risk; Streptococcus implicated	Oral microbiota linked to lung cancer risk; associations vary by smoking history and histologic subtype
Saliva	Yan et al. 2015[18]	86 patients	16S rRNA sequencing	Capnocytophaga, Veillonella, and Neisseria elevated in lung cancer	Capnocytophaga and Veillonella as biomarkers for SCC and ADC
Sputum	Leng et al. 2021[19]	107 patients	Droplet digital PCR	Acidovorax, Veillonella, and Capnocytophaga as diagnostic biomarkers for NSCLC	Sputum microbiome might provide noninvasive biomarkers for the early detection and classification of NSCLC.
Sputum	Cameron et al. 2017[20]	10 patients	Metagenomic sequencing	Streptococcus viridans and Granulicatella adiacens as potential biomarkers for Lung cancer	G. adiacens abundance could be related to Lung cancer stage.
BALF, sputum	Huang et al. 2019[21]	40 BALF, 52 sputum	16S rRNA sequencing	Proteobacteria higher in BALF; Veillonella, Megasphaera, Capnocytophaga differential between SCC and ADC	BALF better reflects lung cancer microbiome; microbial differences between metastatic states and histologic types
BALF	Marshall et al. 2022[22]	72 patients	16S rRNA sequencing	Veillonella, Streptococcus, Prevotella, and Paenibacillus	Microbiome changes precede clinical lung cancer diagnosis, offering potential for early detection
BALF	Jin et al. 2019[23]	150 discovery, 85 validation	Metagenomics analysis	Bradyrhizobium japonicum unique to cancer; reduced richness in lung cancer	The lower respiratory tract microbiome richness is diminished in lung cancer patients compared with that in healthy subjects.
BALF	Liu et al. 2018[24]	24 patients, 18 controls	16S rRNA sequencing	Streptococcus more abundant in cancer; alpha diversity decreased in cancer	Lung cancer-associated microbiota profile distinct from healthy controls; Streptococcus as a potential biomarker
Saliva, BALF	Wang et al. 2019[25]	51 patients, 15 controls	16S rRNA sequencing	Treponema, Filifactor identified as potential biomarkers; reduced diversity in cancer	Lung cancer patients have a distinct, less diverse microbial community compared to healthy individuals. Specific bacterial groups may be linked to lung cancer, with the exact species varying by sampling location and cancer type.
BALF	Gomes et al. 2019[26]	23 patients	16S rRNA sequencing	Lung cancer microbiota is enriched in Proteobacteria and more diverse in SCC than ADC; specific taxa linked to survival	Microbial diversity and composition correlate with lung cancer subtype and patient survival
Saliva, BALF, lung tissue	Bingula et al. 2020[27]	28 patients	16S rRNA sequencing	Proteobacteria dominated tissue samples, while Firmicutes was more abundant in BALF and saliva.	Microbiome composition varies by sample type, suggesting BAL may not fully represent lung microbiome
Lung tissue	Peters et al. 2019[28]	19 patients	16S rRNA sequencing	Higher abundance of family Koribacteraceae, Bacteroidaceae, Lachnospiraceae, and Ruminococcaceae in normal tissue linked to survival	Normal lung microbiota may influence lung cancer prognosis
Lung tissue	Yu et al. 2016[29]	165 patients	16S rRNA sequencing	Thermus is more abundant in tissue from advanced stage patients, while Legionella is higher in patients who develop metastases.	Smoking and environmental exposures significantly impact lung microbiome diversity
Lung tissue	Li et al. 2023[30]	67 patients	Metagenomic shotgun	Enriched Proteobacteria, Firmicutes, and Actinobacteria in NSCLC tumors	Lower microbiota diversity in tumors; upregulation of proinflammatory cytokines
Lung tissue	Greathouse et al. 2018[31]	143 patients	16S rRNA sequencing	Acidovorax enriched in TP53-mutated squamous cell carcinoma	TP53 mutations interact with microbiome in SCC
Lung tissue	Apopa et al. 2018[32]	40 patients	16S rRNA sequencing	Cyanobacteria enriched in ADC; PARP1 up-regulated in microcystin-exposed cells	Microcystin from Cyanobacteria promotes lung carcinogenesis
Lung tissue	Zhou et al. 2023[33]	Multi-omics data	16S rRNA sequencing, RNA sequencing	In SCC, Shigella ,Staphylococcaceae, Staphylococcus, Pseudogulbenkiania, and Chromobacteriaceae were enriched in RM, while Leuconostocaceae, Acidovorax, Shewanellaceae, Shewanella, and Comamonadaceae were enriched in the non-RM group	The microbial diversity of SCC recurrence and metastasis groups was low, and a prediction model was constructed (AUC=0.81), predicting risk was significantly associated with patient survival
Lung tissues, BALF and saliva	Patnaik et al. 2021[34]	47 patients	16S rRNA sequencing	Staphylococcus, Bacillus, Anaerobacillus differ between recurrent and non-recurrent cases	Presurgery composition of lower airway microbiome may be associated with recurrence of early NSCLC.
Lung tissue	Deng et al. 2023[35]	TCGA-LUAD dataset	16S rRNA sequencing, RNA sequencing	18-microbe prognostic score; glycolysis-lactate signature predicts prognosis	Microbiome and glycolysis-lactate pathways are linked to ADC prognosis and immunotherapy response
Lung tissue	Ma et al. 2024[36]	150 discovery, 85 validation	16S rRNA sequencing, RNA sequencing	Butyrate-producing bacteria(Roseburia) enriched in recurrent cases	Butyrate promotes metastasis via H19 expression; microbial signature predicts recurrence
ADC adenocarcinoma; BALF Bronchoalveolar Lavage Fluid; NSCLC non-small cell lung cancer;RM recurrence and metastasis;SCC squamous cell carcinoma.
